# Supplementary material for: InterProScan 6: a modern large-scale protein function annotation pipeline
Source: Bioinform Adv. 2026 May 21;6(1):vbag141. doi: 10.1093/bioadv/vbag141 (PMC13221978; doi:10.1093/bioadv/vbag141)
Supplement: vbag141_Supplementary_Data [file vbag141_supplementary_data.xlsx]

## Sheet: Runtimes
Organism	Run #	Runtime
		InterProScan 5	InterProScan 6	InterProScan 6 + match lookup
Arabidopsis thaliana	1	10:34:05.878000	08:00:18.521000	00:04:22.610000
	2	10:39:15.271000	08:00:04.741000	00:04:06.949000
	3	12:01:22.230000	07:57:33.621000	00:03:59.554000
	4	10:41:18.678000	07:37:25.173000	00:04:15.744000
	5	11:46:31.496000	06:55:23.572000	00:04:05.954000
Caenorhabditis elegans	1	06:29:18.638000	05:00:24.569000	00:05:11.245000
	2	07:04:30.323000	05:01:41.446000	00:06:24.546000	Supplementary Table 1. Runtime measurements for individual benchmark runs. Wall-clock runtimes for five independent executions of InterProScan 5, InterProScan 6, and InterProScan 6 with checksum-based match lookup are reported for each reference proteome. These values correspond to the runs used to compute the median runtimes shown in Table 1.
	3	07:11:52.946000	04:55:48.487000	00:06:10.569000
	4	06:18:59.633000	04:56:39.437000	00:06:02.597000
	5	07:31:56.761000	05:01:39.380000	00:05:34.817000
Drosophila melanogaster	1	06:50:41.872000	04:16:28.521000	00:07:15.024000
	2	06:21:29.558000	04:40:19.257000	00:06:44.555000
	3	06:56:36.841000	04:43:35.890000	00:08:05.693000
	4	07:14:30.155000	04:39:24.075000	00:07:26.981000
	5	06:18:28.586000	04:08:38.926000	00:07:34.631000
Escherichia coli	1	01:41:03.183000	00:50:32.923000	00:01:48.254000
	2	01:25:39.008000	00:51:58.853000	00:01:56.565000
	3	01:28:19.985000	00:50:40.061000	00:01:53.996000
	4	01:24:29.478000	00:44:58.163000	00:01:49.873000
	5	01:37:42.407000	00:48:22.499000	00:01:37.624000
Homo sapiens	1	09:40:21.530000	08:39:37.866000	00:15:13.518000
	2	14:18:56.224000	07:43:34.459000	00:16:24.982000
	3	13:20:39.119000	08:41:37.644000	00:16:30.600000
	4	13:39:22.164000	08:42:52.758000	00:16:42.460000
	5	14:12:49.574000	07:31:43.332000	00:14:13.948000
Mus musculus	1	14:05:40.286000	07:12:26.717000	00:12:52.254000
	2	11:39:41.771000	08:37:42.359000	00:12:16.585000
	3	13:04:44.210000	08:11:09.198000	00:13:04.476000
	4	11:52:15.721000	08:41:45.228000	00:11:52.356000
	5	12:32:18.653000	08:08:56.346000	00:10:47.703000
Mycobacterium tuberculosis	1	01:31:25.975000	00:43:28.204000	00:01:50.569000
	2	01:49:03.666000	00:44:54.074000	00:01:43.022000
	3	01:40:03.108000	00:46:39.796000	00:01:35.109000
	4	01:29:21.244000	00:46:30.632000	00:01:34.455000
	5	01:37:21.859000	00:48:04.814000	00:01:34.234000
Saccharomyces cerevisiae	1	03:01:29.926000	01:43:33.194000	00:02:15.399000
	2	03:09:48.198000	01:41:06.676000	00:02:23.692000
	3	02:47:00.141000	01:46:16.650000	00:02:16.051000
	4	03:04:04.120000	01:32:49.580000	00:02:15.438000
	5	03:22:59.601000	01:38:55.414000	00:02:31.511000
Zea mays	1	11:41:50.275000	08:09:36.425000	00:04:30.496000
	2	12:41:14.169000	09:07:05.245000	00:04:13.692000
	3	11:34:05.269000	09:26:50.824000	00:05:22.773000
	4	11:54:18.576000	08:09:05.902000	00:04:25.932000
	5	11:30:05.928000	09:00:00.925000	00:04:10.993000
